# Supplementary material for: Violent Content in Online Pornography Is Associated with Sexual Health of Women and Men
Source: Behav Sci (Basel). 2025 Nov 27;15(12):1634. doi: 10.3390/bs15121634 (PMC12729544; doi:10.3390/bs15121634)
Supplement: Supplementary file 1 [file behavsci-15-01634-s001.zip]

Archive with 1 entries (1 files):
- behavsci-3935449-supplementary.pdf
